# Supplementary material for: Effects of Different Crop Types on Soil Microbial Community Structure and Assembly in the Cold Temperate Region of Northeast China
Source: Microorganisms. 2025 Oct 30;13(11):2488. doi: 10.3390/microorganisms13112488 (PMC12654503; doi:10.3390/microorganisms13112488)
Supplement: Supplementary file 1 [file microorganisms-13-02488-s001.zip]

Archive with 1 entries (1 files):
- microorganisms-3834595-supplementary.pdf
